# Supplementary material for: Model for Musculoskeletal Injury Risk Factors Among US Army Basic Combat Trainees
Source: JAMA Netw Open. 2025 Jun 2;8(6):e2513177. doi: 10.1001/jamanetworkopen.2025.13177 (PMC12131099; doi:10.1001/jamanetworkopen.2025.13177)
Supplement: Supplement 2. — eAppendix. Computation Spreadsheet Demonstrating Examples of Stoplight Model (Green, Amber, and Red) Risk Scenarios Presenting Computations for Green, Amber, and Red MSKI Risk Examples Described in the Article [file jamanetwopen-e2513177-s002.xlsx]

## Sheet: TCModel
	eAppendix
					Examples
	Model Variables	Description/Coding	Coefficients from Total Cohort Model		Low Risk			Medium Risk			High Risk
		Model Intercept	-0.0094			1	-0.0094		1	-0.0094			-0.0094
Demographics	Age (yrs)	‘Age’	0.0552		M median=20.0	21.04	1.16141	M median=20.0	21.04	1.16141	M median=20.0	21.04	1.16141
	Sex	Male (‘Sex0’ (ref))	0	ref	male	1	0	male	1	0	male	1	0
		Female (‘Sex1’)	0.2528
	Race/ethnicity	African American/Black, Non-Hispanic (‘Race1’)	0.4079
		Asian, Non-Hispanic ('Race2')	0.1201
		Hispanic (‘Race3’)	0.1838
		Other, Non-Hispanic (‘Race4’)	0.3016
		White, Non-Hispanic (‘Race5’ (ref))	0	ref	white	1	0		1	0		1	0
Anthropometrics and Body Composition	BMI (kg/m2)	<18.5 (‘BMI1’)	0.465
		18.5 - 24.9 (‘BMI2 (ref)’)	0	ref				healthy	1	0
		25-29.9 (‘BMI3’)	-0.1975		overweight	1	-0.1975
		30+ (‘BMI4’)	-0.1782								obese	1	-0.1782
	DXA Bodyfat (%)	‘BodyFat’	0.045		~1 SD below M mean	16.44	0.7398	M mean	23.11	1.03995	~1 SD above M mean	29.78	1.3401
	DXA Bone Mineral Content (BMC) (g)	‘BMC’	-5.1e-05		~1 SD above M mean	3455.84	-0.176248	M mean	3016.8	-0.153857	~1 SD below M mean	2578.36	-0.131496
	DXA Bone Mineral Density (BMD) (g/cm2)	‘BMD’	-1.6067		~1.5 SD above M mean	1.49	-2.39398	M mean	1.28	-2.05658	~1 SD below M mean	1.14	-1.83164
Nutritional Status Indicators	Vitamin D (25OH, ng/mL)	VitD'	-0.0017		~1 SD above M mean	33.34	-0.056678	M mean	24.48	-0.041616	~1 SD below M mean	15.62	-0.026554
	Iron (ug/dL)	‘Iron’	-0.0012		~1 SD above M mean	109.54	-0.131448	~1 SD above M mean	109.54	-0.131448	~1 SD below M mean	48.72	-0.058464
	Ferritin (ng/mL)	‘Ferritin’	-0.0015		~75th percentile, above M median	165	-0.2475	~75th percentile, above M median	165	-0.2475	~25th percentile, below M median	77.1	-0.11565
Medical and Health History	Tobacco	Yes (‘Tobacco1’)	0.1979
		No (‘Tobacco0’ (ref))		ref	Tobacco-no	1	0	Tobacco-no	1	0	Tobacco-no	1	1
	History of Stress Fracture	Yes (‘SF1’)	0.2607
		No (‘SF0’ (ref))	0	ref	SF-no	1	0	SF-no	1	0	SF-no	1	0
	History of Broken Bone	Yes (‘BB1’)	0.3081								BB-yes	1	0.3081
		No (‘BB0’ (ref))	0	ref	BB-no	1	0	BB-no	1	0
	History of Concussion	Yes (‘Concussion1’)	0.0741
		No (‘Concussion0’ (ref))	0		Concussion-no	1	0	Concussion-no	1	0	Concussion-no	1	0
History of Sports and Past/Current Physical Activity/Fitness	Exercise frequency per week in 2 months before BCT	0-2 times/week (‘Exercise1’)	0.2112
		3-4 times/week (‘Exercise2’)	0.1757
		5+ times/week (Exercise3’(ref))	0	ref	5-7x/wk	1	0	5-7x/wk	1	0	5-7x/wk	1	0
	Exercise in the Year Prior to BCT, compared to prior 2 months before BCT	Much less ('ExYear1')	-0.004
		Somewhat less ('ExYear2')	0.0169
		About the same('ExYear3'(ref))	0	ref				About the same	1	0	About the same	1	0
		Somewhat more ('ExYear4')	0.135		somewhat more	1	0.135
		Much more ('ExYear5')	0.0296
	Physical Activity Level, “Compared to others your same age and sex, how would you rate yourself on the level of physical activity prior to BCT?	Much less Active (‘PA_Level1’)	0.1349
		Somewhat less active(‘PA_Level2’)	0.2442
		About the same (‘PA_Level3’(ref))	0	ref				the same	1	0	the same	1	0
		Somewhat more active (‘PA_Level4’)	-0.0243		somewhat more active	1	-0.0243
		Much more active (‘PA_Level5’)	0.2065
	Running, "Over the last 2mo prior to BCT, how many times per week	0-2 times/week (‘RunWk1’)	0.1932								0-2x/wk running	1	0.1932
		3-4 times/week (‘RunWk2’ (ref))	0	ref	3-4x/wk	1	0	3-4x/wk	1	0
		5+times/week (‘RunWk3’)	0.0501				0
	Weight Training, "Over the last 2mo prior to BCT, how often did you perform	0-2 times/week (‘WeightsWk1’)	0.2146								0-2x/wk lifting	1	0.2146
		3-4 times/week (‘WeightsWk2’ (ref))	0	ref	3-4x/wk	1	0	3-4x/wk	1	0
		5+ times/week (WeightsWk3’)	0.161
	OPAT Long Jump Distance (cm)	LJDistance'	-0.0029		~1.5 SD above M mean	230.68	-0.668972	~1 SD above M mean	214.01	-0.620629	~1 SD below M mean	147.35	-0.427315
	OPAT Power Throw Distance (cm)	'PTDist'	0.0014		M mean	509.6	0.71344	M mean	509.6	0.71344	M mean	509.6	0.71344
Psychological Factors	Total Grit Summary Score	GritSum'	0.0172		M mean	42.06	0.723432	M mean	42.06	0.723432	M mean	42.06	0.723432
	Hardiness: Negative summary score	HardinessNegSum'	0.0061		M mean	29.41	0.179401	M mean	29.41	0.179401	M mean	29.41	0.179401
	Total Pain Catastrophizing score	TotalPCS'	0.0028		M median	8	0.0224	M median	8	0.0224	M median	8	0.0224
Sleep History	PSQI Global Sleep Score	PSQIGlobal'	0.0764		M median	4	0.3056	M median	4.73	0.361372	~75th percentile, above M median	6	0.4584
	PSQI-Sleep Duration, Pre-BCT:	>7 Hours (‘Duration0’(ref))	0	ref
		6-7 Hours (‘Duration1’)	-0.2213		6-7 hrs sleep	1	-0.2213	6-7 hrs sleep	1	-0.2213
		5-6 Hours (‘Duration2’)	-0.1983							0
		<5 Hours (‘Duration3’)	0.1111							0	<5 hrs sleep	1	0.1111
	PSQI-Sleep Quality, Pre-BCT:	Very good (‘Sleepqual0’(ref))	0	ref	ref-very good	1	0
		Fairly good (‘SleepQual1’)	-0.0961					fairily good	1	-0.0961
		Fairly bad (‘SleepQual2’)	-0.3616								fairly bad	1	-0.3616
		Very bad (‘SleepQual3’)	0.0329
		Model Computations	MODEL SUM=			=X=	-0.146848			0.622977			3.28526
					exp-X=Y=		1.15818			0.536345			0.0374307
					1+Y=Z=		2.15818			1.53635			1.03743
					1/Z=P=		0.463354			0.650895			0.96392
		Probability of event (MSKI Risk)A			% P=		or 46.34%			or 65.09%			or 96.39%
	Total Cohort Cutpoints	A
	RED/Hight risk=>.741
	AMBER/Medium risk=>0.482
	GREEN/Low risk= <0.482
